# Supplementary material for: Middle Cerebral Artery M2 Thrombectomy: Safety and Technical Considerations in the German Stroke Registry (GSR)
Source: J Clin Med. 2022 Aug 8;11(15):4619. doi: 10.3390/jcm11154619 (PMC9369518; doi:10.3390/jcm11154619)
Supplement: Supplementary file 1 [file jcm-11-04619-s001.zip]

Archive with 1 entries (1 files):
- jcm-1812686-supplementary.pdf
